# Supplementary material for: High variation in immune responses and parasite phenotypes in naturally acquired Trypanosoma cruzi infection in a captive non-human primate breeding colony in Texas, USA
Source: PLoS Negl Trop Dis. 2021 Mar 31;15(3):e0009141. doi: 10.1371/journal.pntd.0009141 (PMC8041201; doi:10.1371/journal.pntd.0009141)
Supplement: S1 Data — (XLSX) [file pntd.0009141.s004.xlsx]

## Sheet: DTU typing
ID #	Typing
20177	Tc1+Tc4
20202	Tc1
20225	Tc1
20236	Tc1
20290	Tc1
20318	Tc1
20349	Tc1
20392	Tc4
20444	Tc1
20466	Tc1
20771	Tc1
20792	Tc1
21032	Tc1
21042	Tc4
21047	Tc1
21066	Tc4
21146	Tc1
21154	Tc1
21212	Tc1
21217	Tc1
21261	Tc1
25665	Tc1
26531	Tc1
26608	Tc1
26612	Tc1
26613	Tc1
26633	Tc1
26669	Tc1
26913	Tc4
27138	Tc1
27139	Tc1
27375	Tc4
28191	Tc1
28206	Tc4
20201	Tc1
20288	Tc1
20341	Tc1
20566	Tc1
20711	Tc1
28498	Tc1

## Sheet: qPCR
Animal ID	Mean parasite equivalents/ml blood
	Blood Draw 1	Blood Draw 2	Blood Draw 3	Mean
20177	12.25	20.5849		16.4174
20202	10.92	17.1122		14.0161
20225	1.13	2.62655		1.87827
20466	183.26	272.924		228.092
20771	2.83	2.22553		2.52777
21042	0.04	0.217981		0.12899
21066	18.45	61.4284		39.9392
21097	2.42	0.190954		1.30548
21121	8.31	0.0734019		4.1917
21154	0.88	3.46489		2.17245
21212	80.95	68.3389		74.6445
21217	0.04	20.723		10.3815
26570	0.05	0.0609112		0.0554556
20290	4.42	0.725949		2.57297
20318	0.04	8.4011		4.22055
20349	0.53	9.66418		5.09709
20392	2.18	0.270074		1.22504
26613	4.49	5.86534		5.17767
26889	0.68	0.0289104		0.354455
26913	0.09	2.25017		1.17009
27138	1.03	16.9655		8.99777
27375	39.22	15.433		27.3265
27632	4.78	7.64322		6.21161
28191	51.77	107.093		79.4314
28206	38.55	72.4897		55.5198
21032	ND	5.42628		2.71314
21146	ND	5.5361		2.76805
21247	ND	5.12963		2.56481
26531	ND	4.15542		2.07771
26612	ND	3.36588		1.68294
26669	ND	1.38641		0.693206
20751	5.42	ND		2.71
21047	1.77	7.9707	8.49591	6.07887
20236	0.64	ND	0.147367	0.262456
20296	0.02	ND	1.98775	0.66925
20792	0.62	ND	0.901758	0.507253
26608	0.72	ND	4.79387	1.83796
26633	ND	0.264899	0.598131	0.287677
21261	ND	0.29137	0.415515	0.235628
20600	1.57	ND	ND	0.523333
27139	0.48	ND	ND	0.16
21260	ND	0.0571039	ND	0.0190346
25665	ND	0.305387	ND	0.101796
26573	ND	0.0809538	ND	0.0269846
20444	ND	0.0517457	ND	0.0172486
20461	ND	0.329455	ND	0.109818
27300	ND	0.0385405	ND	0.0128468
27367	ND	0.143439	ND	0.0478131
21171	ND	ND	1.68257	0.560857
27707	ND	ND	3.08545	1.02848
28498	ND	ND	ND	0
20189	ND	ND	ND	0
20201	ND	ND	ND	0
20307	ND	ND	ND	0
20341	ND	ND	ND	0
20566	ND	ND	ND	0
20711	ND	ND	ND	0
21031	ND	ND	ND	0
21244	ND	ND	ND	0
20288	ND	ND	ND	0
27038	ND	ND	ND	0
32440			ND	0
32443			0.261383	0.261383
32445			ND	0
	Not Quantifiable (below LOQ of 2.46 p eq/mL)
	ND: Not Determined (i.e. no Ct value obtained)

## Sheet: EKG
Animal ID	HR (bpm)	P wave (seg)	P-R (seg)	QRS (seg)	QRS axis (º)	Q-T (seg)	EKG Interpretation
20177	187	0.04	0.06	0.03	100 º	0.22	NORMAL
20202	150	0.03	0.06	0.04	-90º	0.2	LAFB
20225	136	0.03	0.06	0.04	60º	0.28	NORMAL
20236	150	0.04	0.08	0.03	90º	0.2	NORMAL
20290	167	0.04	0.08	0.04	-45º	0.18	LAFB; SEI
20296	136	0.03	0.04	0.03	90º	0.26	NORMAL
20318	187	0.03	0.04	0.03	50º	0.18	NORMAL
20318	150	0.03	0.06	0.03	50º	0.22	NORMAL, second reading
20349	167	0.03	0.08	0.03	30º	0.18	NORMAL
20392	78	0.04	0.06	0.04	60º	0.32	S. BRAD.
20444	200	0.03	0.05	0.03	30º	0.22	NORMAL
20461	158	0.03	0.04	0.03	80º	0.2	NORMAL
20466	214	0.03	0.06	0.03	75º	0.2	NORMAL
20600	136	0.04	0.08	0.03	80º	0.26	NORMAL
20751	136	0.04	0.12	0.03	90º	0.22	A-V BLOCK
20771	167	0.04	0.06	0.03	-30º	0.2	LAFB
20792	167	0.03	0.06	0.03	90º	0.18	NORMAL
21032	187	0.04	0.06	0.03	60º	0.18	NORMAL
21042	136	0.03	0.06	0.03	60º	0.22	NORMAL
21047	150	0.04	0.06	0.03	50º	0.2	NORMAL
21066	167	0.04	0.08	0.03	60º	0.18	NORMAL
21097	167	0.03	0.08	0.03	80º	0.18	NORMAL
21121	176	0.03	0.05	0.02	70º	0.16	NORMAL
21146	136	0.03	0.08	0.03	40º	0.22	NORMAL
21154	125	0.03	0.08	0.09	-150º	0.24	CRBBB; LAFB
21171	136	0.03	0.08	0.04	70º	0.2	NORMAL; IRBBB
21212	150	0.03	0.06	0.02	60º	0.2	NORMAL
21217	150	0.03	0.06	0.03	60º	0.22	NORMAL
21247	150	0.03	0.06	0.03	60º	0.24	NORMAL
21260	167	0.03	0.06	0.03	40º	0.2	NORMAL
21261	150	0.03	0.06	0.03	80º	0.18	NORMAL
25665	167	0.03	0.08	0.03	50º	0.2	NORMAL
26531	107	0.03	0.1	0.03	30º	0.34	S. BRAD; A-V BLOCK; P. Q-T
26570	107-115	0.03	0.06	0.03	60º	0.24	S. BRAD.
26573	167	0.04	0.1	0.03	-60º	0.2	LAFB; A-V BLOCK
26608	120	0.04	0.09	0.04	60º	0.26	NORMAL
26612	150	0.04	0.08	0.04	-150º	0.22	LAFB
26613	136	0.03	0.08	0.04	70º	0.24	NORMAL
26633	136	0.03	0.08	0.04	60º	0.22	NORMAL
26669	125	0.03	0.06	0.03	90º	0.24	NORMAL
26889	167	0.03	0.05	0.03	70º	0.18	NORMAL
26913	136	0.04	0.08	0.03	90º	0.24	NORMAL
27138	176	0.04	0.08	0.06	-150º	0.22	CRBBB; LAFB
27139	167	0.03	0.06	0.03	0º	0.22	NORMAL
27139	150	0.04	0.08	0.03	30º	0.2	NORMAL, second reading
27300	150	0.03	0.08	0.06	-120º	0.22	CRBBB; LAFB
27367	150	0.04	0.06	0.04	120º	0.22	NORMAL
27375	115	0.04	0.1	0.03	0º	0.28	NORMAL
27632	150	0.03	0.06	0.03	60º	0.26	NORMAL
27707	125	0.04	0.08	0.03	70º	0.28	NORMAL
28191	125	0.03	0.06	0.03	50º	0.3	NORMAL
28206	125	0.03	0.06	0.04	60º	0.24	NORMAL, second reading
28206	86	0.03	0.08	0.03	30º	0.3	S. BRAD.
32443	136	0.03	0.06	0.03	70º	0.22	NORMAL
	LAFB: left anterior fascicular block
	SEI: septal electric inactivation
	S. BRAD: sinus bradycardia
	CRBBB: complete right bundle branch block
	A-V BLOCK: first-degree atrioventricular block
	IRBBB: incomplete right bundle branch block
	P. Q-T: polonged Q-T interval

## Sheet: Fig 1B
qPCR vs hemoculture
Hem+	Hem-
16.4174	0.66925
14.0161	0.109818
1.87827	2.71
0.262456	4.1917
2.57297	2.56481
4.22055	0.354455
5.09709	0.0128468
1.22504	1.02848
0.0172486	0
228.092	0
0.523333	0
2.52777	0
0.507253	0
2.71314
0.12899
6.07887
39.9392
1.30548
2.76805
2.17245
0.560857
74.6445
10.3815
0.0190346
0.235628
0.101796
2.07771
0.0554556
0.0269846
1.83796
1.68294
5.17767
0.287677
0.693206
1.17009
8.99777
0.16
0.0478131
27.3265
6.21161
79.4314
55.5198
0.26
0
0
0
0
0
0
0
0
(n=51)	(n=13)

## Sheet: Fig 2A
Serology Tc lysate vs qPCR
Serology Tc lysate	qPCR
19273	16.4174
18581	14.0161
5535.8	1.87827
12331	0.262456
19597.5	2.57297
14777	0.66925
11665	4.22055
19558	5.09709
22772	1.22504
16536.5	0.0172486
18965.5	0.109818
19321	228.092
19289	0.523333
20669	2.71
19650	2.52777
17997	0.507253
19353	2.71314
19719	0.12899
18948	6.07887
19481	39.9392
19278	1.30548
19542.5	4.1917
14522	2.76805
17613.5	2.17245
18807	0.560857
18777.5	74.6445
18291	10.3815
15904	2.56481
11260	0.0190346
8937	0.235628
18861	0.101796
19536	2.07771
18916	0.0554556
18911	0.0269846
19181	1.83796
19297	1.68294
12058	5.17767
15122	0.287677
19002	0.693206
10240.5	0.354455
18406	1.17009
19059	8.99777
14920	0.16
19698	0.0128468
14420	0.0478131
17244	27.3265
18908.5	6.21161
18645	1.02848
20321.5	79.4314
18902	55.5198
24538.2	0.26
18869	0
11442	0
15135	0
14685	0
17292	0
19697	0
8159	0
18809.5	0
19123	0
11023	0
12324.5	0
16994.8	0
26550	0
(n=64)

## Sheet: Fig 2B
Representative serology profile graphs for low, moderate and high responders
	ID #	hypothetical protein	microtubule-associated protein	surface protein ToIT	69 kDa paraflagellar rod prot	flagellar calcium-binding prot	heat shock 70 kDa protein	poly(A)-binding protein	Calmodulin	60S acidic ribosomal subunit	Tc lysate	GFP
low responders	20236	1099	433	4342	314	768	229	745	450	12331	651	346
	20318	256	689	5811	820	601	600	1821	240	11665	380	417
	20792	1869	884	797	598	508	1110	2799	380	17997	3923	275
	26889	450	457	3021	235	998	119	1255	280	10241	2086	440
	27367	205	352	11114	840	699	259	643	213	14420	630	1227
moderate responders	20202	715	757	19957	7771	19965	4537	2907	3074	18581	3683	523
	21212	383	900	1010	2058	3501	928	2392	668	18777	19440	526
	26608	1010	2365	13689	1667	3818	2005	13793	558	19181	2273	1700
	26669	6201	1234	14297	9324	2660	2008	3719	428	19002	2215	1800
	28206	525	494	19291	393	5957	5189	4012	1178	18902	19604	4722
	20461	3387	1062	18272	12097	1862	3853	969	706	18965	4814	1903
	27300	585	1296	10561	951	6878	438	6311	302	19698	19354	1496
high responders	20466	341	20993	19529	19003	19029	1553	402	281	18529	19321	794
	20771	472	20505	19081	20108	19516	20784	18668	191	19283	19650	1126
	21032	1068	2206	19310	18575	4417	13717	4697	966	12722	19353	1121
	20392	530	22976	19580	22734	22689	19618	1387	602	22747	22772	1544
	21097	557	19929	20460	20499	10341	15404	4226	754	9216	19278	1601
	21171	2723	19621	19158	18657	19062	19837	2816	3691	19810	18807	15851
	27707	437	17146	20292	18535	15925	8406	4159	701	18156	18645	3572

## Sheet: Fig 2C
% of positive macaques per individual antigen
Antigen	% of positive macaques
hypothetical protein	11.1111
microtubule-associated protein	31.746
surface protein ToIT	77.7778
69 kDa paraflagellar rod prot	30.1587
flagellar calcium-binding prot	41.2698
heat shock 70 kDa protein	30.1587
poly(A)-binding protein	30.1587
Calmodulin	4.7619
Tc lysate	95.2381
60S acidic ribosomal subunit	55.5556

## Sheet: Fig 3A
ELISpot Tc lysate vs Serology Tc lysate
Serology Tc lysate	ELISpot Tc lysate
19273	428
18581	813.5
5535.8	150.75
12331	351
19597.5	116
14777	99.75
11665	280.75
19558	231.5
22772	858
16536.5	266.5
18965.5	98.8333
19321	177
19289	72.5
20669	326
19650	526
17997	111
19353	547
19719	615
18948	206.5
19481	744.25
19278	221
19542.5	185.75
14522	200.75
17613.5	147.5
18807	489.833
18777.5	145
18291	148
15904	285
11260	50.8333
8937	164.667
18861	673.333
19536	463.25
18916	249.5
18911	594
19181	554.833
19297	42.25
12058	194.25
15122	216.167
19002	239
10240.5	103.5
18406	684.5
19059	911
14920	95.3333
19698	586
14420	57.5
17244	679
18908.5	637.75
18645	955.167
20321.5	72.75
18902	504.5
24538.2	227.5
18869	699.5
11442	442.167
15135	394.5
14685	273.75
17292	540.333
19697	281.5
8159	85
18809.5	403.5
19123	250.5
11023	388
12324.5	25.5
16994.8	169.5
26550	378.5
(n=64)

## Sheet: Fig 3B
ELISpot Tc lysate vs qPCR
ELISpot Tc	qPCR
428	16.4174
813.5	14.0161
150.75	1.87827
351	0.262456
116	2.57297
99.75	0.66925
280.75	4.22055
231.5	5.09709
858	1.22504
266.5	0.0172486
98.8333	0.109818
177	228.092
72.5	0.523333
326	2.71
526	2.52777
111	0.507253
547	2.71314
615	0.12899
206.5	6.07887
744.25	39.9392
221	1.30548
185.75	4.1917
200.75	2.76805
147.5	2.17245
489.833	0.560857
145	74.6445
148	10.3815
285	2.56481
50.8333	0.0190346
164.667	0.235628
673.333	0.101796
463.25	2.07771
249.5	0.0554556
594	0.0269846
554.833	1.83796
42.25	1.68294
194.25	5.17767
216.167	0.287677
239	0.693206
103.5	0.354455
684.5	1.17009
911	8.99777
95.3333	0.16
586	0.0128468
57.5	0.0478131
679	27.3265
637.75	6.21161
955.167	1.02848
72.75	79.4314
504.5	55.5198
227.5	0.26
699.5	0
442.167	0
394.5	0
273.75	0
540.333	0
281.5	0
85	0
403.5	0
250.5	0
388	0
25.5	0
169.5	0
378.5	0
(n=64)

## Sheet: Fig 3C
ELISpot Tc lysate vs ELISpot CMV
Tc Lysate	CMV
145	737.5
428	70.5
351	103.5
280.75	115
147.5	14.5
673.333	796.833
463.25	6.5
547	137.5
194.25	16
684.5	123.25
744.25	16.75
148	35.25
164.667	8.5
116	6.5
526	45.25
239	343.5
911	408.5
72.75	3.25
227.5	62.5
813.5	285.5
231.5	27
858	901.25
111	650
615	467.5
206.5	167
150.75	277
177	823.25
42.25	147.5
95.3333	877.833
266.5	162.667
554.833	228
679	25.75
200.75	13
216.167	87.5
504.5	99
50.8333	353.333
72.5	2.5
98.8333	122.667
637.75	60
221	643.75
285	52.25
249.5	18.25
955.167	13.3333
99.75	626.75
185.75	1
489.833	276.833
586	433.5
326	208
103.5	146.75
57.5	67.75
594	608.667
394.5	964.333
281.5	267.5
442.167	80
540.333	382.5
85	95
25.5	262
169.5	491.5
378.5	586.5
699.5	724.167
250.5	206
388	639.5
273.75	222.5
403.5	473.333
(n=64)

[truncated: 21 more sheets: Fig 4A, Fig 4B, Fig 4C, Fig 4D, Fig 5A_CD8+, Fig 5A_CD4+, Fig 5B_CD8+, Fig 5B_CD4+, Fig 6B, Fig 6C, Fig 7A, Fig 7B, Fig 7C, Fig 7D, Fig 8A, Fig 8B, S1 Fig, S2A Fig, S2B Fig, S3A Fig …]
